# Supplementary material for: Insights into Chemoreceptor MCP2201-Sensing D-Malate
Source: Int J Mol Sci. 2025 May 20;26(10):4902. doi: 10.3390/ijms26104902 (PMC12112095; doi:10.3390/ijms26104902)
Supplement: Supplementary file 1 [file ijms-26-04902-s001.zip]

Archive with 1 entries (1 files):
- ijms-3638232-supplementary.pdf
